# Supplementary material for: Revealing the diversity of a once small taxon: the genus Selenoribates (Acari, Oribatida, Selenoribatidae)
Source: Zookeys. 2013 Jun 24;(312):39–63. doi: 10.3897/zookeys.312.5478 (PMC3698565; doi:10.3897/zookeys.312.5478)
Supplement: XML Treatment for Selenoribates [file zookeys.312.5478-treatment1.xml]

<!DOCTYPE tp:taxon-treatment
  PUBLIC "-//TaxonX//DTD Taxonomic Treatment Publishing DTD v0 20100105//EN" "tax-treatment-NSO.dtd">
<tp:taxon-treatment xmlns:tp="http://www.plazi.org/taxpub"><tp:treatment-meta><mixed-citation publication-type="journal"><person-group><name><surname>Pfingstl</surname><given-names>Tobias</given-names></name></person-group><article-title>Revealing the diversity of a once small taxon: the genus
                    <italic>Selenoribates</italic> (Acari, Oribatida, Selenoribatidae)</article-title><source>Zookeys</source><day>24</day><month>6</month><year>2013</year><volume>2013</volume><issue>312</issue><fpage>39</fpage><lpage>63</lpage><pub-id pub-id-type="doi">10.3897/zookeys.312.5478</pub-id></mixed-citation></tp:treatment-meta><tp:nomenclature><label>Genus</label><tp:taxon-name>
                            <tp:taxon-name-part taxon-name-part-type="genus">Selenoribates</tp:taxon-name-part>
                            <object-id xmlns:xlink="http://www.w3.org/1999/xlink" xlink:type="simple">http://species-id.net/wiki/Selenoribates</object-id>
                        </tp:taxon-name><tp:taxon-authority>Strenzke, 1961</tp:taxon-authority></tp:nomenclature><tp:treatment-sec sec-type="Remarks"><title>Remarks.</title><p>The following diagnosis summarizes the characters provided by <xref ref-type="bibr" rid="B14">Strenzke (1961)</xref>, <xref ref-type="bibr" rid="B5">Grandjean (1966)</xref>, <xref ref-type="bibr" rid="B1">Abd-El-Hamid (1973)</xref> and includes the characters of the present descriptions.</p><p>Small sized (198–308 × 119–185 µm) intertidal mites. Cerotegument granular. Interlamellar setae short or minute. Lamellar ridges present but short. Sensillus flagelliform and long. Pedotectum I small but robust, pedotectum II absent. Notogaster with 14 pairs of setae, <italic>c<sub>3</sub></italic> absent. Obvious depressions, variable in number and shape, present on anterior part of notogaster. Two median epimeral cavities present. Epimeral setal formula 1-0-1-1. Genital plates with three-four pairs of setae. Aggenital setae absent. Two-three pairs of adanal setae and one-three pairs of anal setae. Legs monodactylous; claws with one or two proximoventral teeth. Juveniles plicate with large centrodorsal plate.</p></tp:treatment-sec><ref-list><ref id="B14"><mixed-citation xmlns:xlink="http://www.w3.org/1999/xlink" xlink:type="simple"><person-group><name name-style="western"><surname>Strenzke</surname><given-names>K</given-names></name></person-group> (<year>1961</year>) <article-title><italic>Selenoribates foveiventris</italic> n. gen., n. sp., aus der unterirdischen Feuchtzone der Küste des Roten Meeres (Acarina: Oribatei).</article-title><source>Kieler Meeresforschungen</source><volume>17</volume>: <fpage>89</fpage>-<lpage>93</lpage>.</mixed-citation></ref><ref id="B5"><mixed-citation xmlns:xlink="http://www.w3.org/1999/xlink" xlink:type="simple"><person-group><name name-style="western"><surname>Grandjean</surname><given-names>F</given-names></name></person-group> (<year>1966</year>) <article-title><italic>Selenoribates mediterraneus</italic> n.sp. et les Selenoribatidae (Oribates).</article-title><source>Acarologia</source><volume>8</volume>: <fpage>129</fpage>-<lpage>154</lpage>.</mixed-citation></ref><ref id="B1"><mixed-citation xmlns:xlink="http://www.w3.org/1999/xlink" xlink:type="simple"><person-group><name name-style="western"><surname>Abd-El-Hamid</surname><given-names>ME</given-names></name></person-group> (<year>1973</year>) <article-title>Acari (Oribatei) aus Ägypten: <italic>Selenoribates ghardaqensis</italic> nov. sp. am Roten Meer. Anzeiger der Österreichischen Akademie der Wissenschaften.</article-title><source>mathematisch naturwissenschaftliche Klasse</source><volume>8</volume>: <fpage>53</fpage>-<lpage>55</lpage>.</mixed-citation></ref></ref-list></tp:taxon-treatment>
