# Supplementary material for: Revealing the diversity of a once small taxon: the genus Selenoribates (Acari, Oribatida, Selenoribatidae)
Source: Zookeys. 2013 Jun 24;(312):39–63. doi: 10.3897/zookeys.312.5478 (PMC3698565; doi:10.3897/zookeys.312.5478)
Supplement: XML Treatment for Selenoribates quasimodo [file zookeys.312.5478-treatment2.xml]

<!DOCTYPE tp:taxon-treatment
  PUBLIC "-//TaxonX//DTD Taxonomic Treatment Publishing DTD v0 20100105//EN" "tax-treatment-NSO.dtd">
<tp:taxon-treatment xmlns:tp="http://www.plazi.org/taxpub"><tp:treatment-meta><mixed-citation publication-type="journal"><person-group><name><surname>Pfingstl</surname><given-names>Tobias</given-names></name></person-group><article-title>Revealing the diversity of a once small taxon: the genus
                    <italic>Selenoribates</italic> (Acari, Oribatida, Selenoribatidae)</article-title><source>Zookeys</source><day>24</day><month>6</month><year>2013</year><volume>2013</volume><issue>312</issue><fpage>39</fpage><lpage>63</lpage><pub-id pub-id-type="doi">10.3897/zookeys.312.5478</pub-id></mixed-citation></tp:treatment-meta><tp:nomenclature><tp:taxon-name>
                            <tp:taxon-name-part taxon-name-part-type="genus">Selenoribates</tp:taxon-name-part>
                            <tp:taxon-name-part taxon-name-part-type="species">quasimodo</tp:taxon-name-part>
                            <object-id xmlns:xlink="http://www.w3.org/1999/xlink" xlink:type="simple">urn:lsid:zoobank.org:act:CA3698B8-B235-4EAA-8DC3-E3F1DDDF7D84</object-id>
                            <object-id xmlns:xlink="http://www.w3.org/1999/xlink" xlink:type="simple">http://species-id.net/wiki/Selenoribates_quasimodo</object-id>
                        </tp:taxon-name><tp:taxon-status xmlns:xlink="http://www.w3.org/1999/xlink" xlink:type="simple">sp. n.</tp:taxon-status></tp:nomenclature><tp:treatment-sec sec-type="distribution"><title>Type locality.</title><p>Bermuda: Coney Island, <named-content xmlns:xlink="http://www.w3.org/1999/xlink" content-type="dwc:verbatimCoordinates" xlink:type="simple">32°21'30"N, 64°42'59"W</named-content>, lower intertidal area, sand and algae growing on mangrove roots, 18 October 2011.</p></tp:treatment-sec><tp:treatment-sec sec-type="Type specimen"><title>Type specimen.</title><p>Holotype: male, preserved in pure ethanol, deposition: Naturhistorisches Museum Wien, collection nr. NHMW 21884. Paratypes: two males, deposition: Senckenberg Museum für Naturkunde Görlitz, collection Nr. 11/48677.</p></tp:treatment-sec><tp:treatment-sec sec-type="Diagnosis"><title>Diagnosis.</title><p>Red-brown sclerotized mites. Average length 228 µm, mean width 139 µm. Notogaster rounded in dorsal view, hunchbacked in lateral view. A large anteriorly arched depression on anterior part of notogaster. Lamellar ridges short. Interlamellar seta of normal length and spiniform. Fourteen pairs of spiniform notogastral setae. Uniform median epimeral cavity. Three pairs of genital, two pairs of adanal and two pairs of anal setae present. Legs monodactylous; claw of each leg large. Claw with one proximoventral and a proximodorsal tooth. No porose areas on femora discernable.</p></tp:treatment-sec><tp:treatment-sec sec-type="Description"><title>Description.</title><p>Adult: Females (N=14), length: 222–244 μm (mean 231 μm), width: 136–152 µm (mean 142 µm); males (N=16), length: 212–238 μm (mean 226 μm), width: 131–147 µm (mean 137 µm)</p><p>Integument. Colour red brown. Cerotegument appears basically slightly granular. Cerotegument of prodorsum nearly smooth between bothridia, strongly granular anterior and lateral to lamellar ridges. Cerotegument of notogaster and venter slightly <!--PageBreak-->granular. Cerotegument of lateral body parts generally finely granular, larger granules in areas surrounding acetabula. Cerotegument of legs slightly granular.</p><p>Prodorsum. Rostrum rounded in dorsal view, but slightly projecting anteroventrally in lateral view. Rostral setae (<italic>ro</italic>) short and smooth. Lamellar setae (<italic>le</italic>) and interlamellar setae (<italic>in</italic>) simple, short and smooth. Exobothridial setae (<italic>ex</italic>) minute. Lamellar ridge conspicuous, but short, not reaching insertions of lamellar setae. Bothridium large cup exhibiting a strongly projecting posterior ridge with three lobe-like protrusions overhanging anterior border of gastronotic region. Sensillus long (ca. 50µm) and flagelliform. Tutorium developed as slightly dorsally curved ridge.</p><p>Gnathosoma. Pedipalp pentamerous 0-2-1-3-9 (including solenidion) (<xref ref-type="fig" rid="F1">Fig. 1A</xref>). Solenidion erect, not fused with eupathidium <!--PageBreak--><italic>acm</italic>. Chelicera chelate, in lateral view forceps-like and each digit with two teeth, whereas from frontal view most distal teeth split into two symmetrical teeth (<xref ref-type="fig" rid="F1">Fig. 1B</xref>). No porose area on proximal part of fixed digit discernable. Seta <italic>cha</italic> and <italic>chb</italic> dorsally slightly pectinate, both same length. Distal part of rutellum developed as thin triangular slightly curved inward membrane (<xref ref-type="fig" rid="F1">Fig. 1C</xref>). Setae <italic>a</italic> and <italic>m</italic> long and smooth. Mentum regular, setae <italic>h</italic> simple, thin and long.</p><fig id="F1" position="float" orientation="portrait"><label>Figure 1.</label><caption><p><italic><tp:taxon-name>Selenoribates quasimodo</tp:taxon-name></italic> sp. n. mouthparts. <bold>A</bold> left pedipalp antiaxial view <bold>B</bold> left chelicera antiaxial view <bold>C</bold> right rutellum ventral view.</p></caption><graphic xmlns:xlink="http://www.w3.org/1999/xlink" xlink:href="ZooKeys-312-039-g001.jpg" position="float" orientation="portrait" xlink:type="simple"/></fig><p>Notogaster (<xref ref-type="fig" rid="F2">Figs 2A</xref>, <xref ref-type="fig" rid="F3">3A</xref>). Rounded in dorsal view, hunchbacked in lateral view. Anterior margin of notogaster distinct. A large, arched depression on anterior part of notogaster showing obvious granulation. Fourteen pairs of simple notogastral <!--PageBreak-->setae (approximate length 5–7 µm), <!--PageBreak--><italic>c<sub>1-2</sub></italic>, <italic>da</italic>, <italic>dm</italic>, <italic>dp</italic>, <italic>la</italic>, <italic>lm</italic>, <italic>lp</italic>, <italic>h<sub>1-3</sub></italic>, <italic>p<sub>1-3</sub></italic>; <italic>c<sub>3</sub></italic> absent. Notogastral setae sometimes completely covered by a layer of cerotegument. Porose areas or distinct pores absent. Five pairs of notogastral lyrifissures present; <italic>ia</italic> next to setae <italic>c<sub>2</sub></italic> close and rectangular to anterior notogastral border; <italic>im</italic> slightly anterior and laterad of setae <italic>la</italic>; lyrifissures <italic>ih, ip</italic> and <italic>ips</italic> laterally close to lateroventral borders of notogastral plate. Opisthonotal gland openings (<italic>gla</italic>) located posteriorly to lyrifissures <italic>im</italic>.</p><fig id="F2" position="float" orientation="portrait"><label>Figure 2.</label><caption><p><italic><tp:taxon-name>Selenoribates quasimodo</tp:taxon-name></italic> sp. n. adult. <bold>A</bold> dorsal view <bold>B</bold> ventral view <bold>C</bold> lateral view.</p></caption><graphic xmlns:xlink="http://www.w3.org/1999/xlink" xlink:href="ZooKeys-312-039-g002.jpg" position="float" orientation="portrait" xlink:type="simple"/></fig><fig id="F3" position="float" orientation="portrait"><label>Figure 3.</label><caption><p><italic><tp:taxon-name>Selenoribates quasimodo</tp:taxon-name></italic> sp. n. adult micrographs layered from 5–10 sequentially focused images. <bold>A</bold> dorsal view <bold>B</bold> ventral view <bold>C</bold> lateral view. Scale bars = 100 µm.</p></caption><graphic xmlns:xlink="http://www.w3.org/1999/xlink" xlink:href="ZooKeys-312-039-g003.jpg" position="float" orientation="portrait" xlink:type="simple"/></fig><p>Lateral aspect (<xref ref-type="fig" rid="F2">Figs 2C</xref>, <xref ref-type="fig" rid="F3">3C</xref>). Pedotectum I small but thick, pedotectum II absent. Lateral parts of anterior margin of notogaster broad and deep, showing conspicuous granules. Enantiophyse consisting of two strong triangular teeth orientated against each other. Discidium developed as strong rectangular bulge between acetabulum III and IV.</p><p>Ventral region of idiosoma (<xref ref-type="fig" rid="F2">Figs 2B</xref>, <xref ref-type="fig" rid="F3">3B</xref>). Epimeral setation 1-0-1-1, seta <italic>1b</italic> long reaching trochanter II, setae <italic>3b</italic> normal length and <italic>4a</italic> short. Internal borders of all epimera well visible, sternal apodemes II, sejugal and III well developed. A densely granulated median sternal cavity on epimeron I. Three pairs of short and fine genital setae, arranged in longitudinal rows, anterior two pairs close to each other. Insertion of tendon <italic>β</italic> next to anterior corners of genital orifice. Aggenital setae absent. Anal plates triangular. Preanal organ triangular in ventral view. Two pairs of short anal setae, <italic>an<sub>1-2</sub></italic><sub>,</sub> present. Two pairs of short and simple adanal setae <italic>ad<sub>1-2</sub></italic> present, <italic>ad<sub>3</sub></italic> absent. Lyrifissure <italic>iad</italic> obliquely, adjacent to anterior corners of anal orifice.</p><p>Legs. Monodactylous. Long hook-like claws with one conspicuous proximoventral and one minuscule proximodorsal tooth. Trochanters III and IV with an obvious triangular dorsodistal projection. Femora with slightly projecting ventral carinae. All tarsi with one proximal lyrifissure. No porose areas on femora discernable. Solenidia <italic>φ<sub>1</sub></italic> on tibia I long and orientated backwards. Chaetome and Solenidia see <xref ref-type="table" rid="T1">Table 1</xref>.</p></tp:treatment-sec><tp:treatment-sec sec-type="Etymology"><title>Etymology.</title><p>The specific name refers to Quasimodo, the famous bell-ringer of Victor Hugo’s historical novel “Notre-Dame de Paris” (1831). This appellation is due to the hunchback of this species shown in lateral view (that does not necessarily mean the species is as ugly as the bell-ringer was supposed to be). The name is given as noun in apposition.</p></tp:treatment-sec><tp:treatment-sec sec-type="Juvenile instars - common features"><title>Juvenile instars - common features.</title><p>Apheredermous. Colour light brown. Integument strongly plicate, except for centrodorsal plate. Thick layer of cerotegument covering whole body. Prodorsum triangular, rostrum rounded. Rostral and lamellar setae short and smooth. Exobothridial setae reduced to a circular vestigial structure. Interlamellar setae very short. Sensillus long and flagelliform. Bothridium large cup, laterally opened. Gnathosoma no obvious differences to adult instar. Hysterosoma slightly concave, plateau-like. Slightly plicate centrodorsal plate occupying two thirds of dorsal hysterosoma, bearing centrodorsal setae. Hysterosomal cupules not discernable in any instar. Large folds framing centrodorsal plate completely, showing fine granular surface. Orifice of opisthonotal gland laterad of seta <italic>ad<sub>2</sub></italic>. Integument surrounding anogenital area folded. Dorsal setae of tibiae and genua absent. No porose areas detectable in any stage.</p></tp:treatment-sec><tp:treatment-sec sec-type="Protonymph"><title>Protonymph.</title><p>Length (N=3): 172–209 μm (mean 191 μm)</p><p>Gastronotic region (<xref ref-type="fig" rid="F4">Fig. 4A</xref>) with 24 pairs of notogastral setae; setae <italic>c<sub>1-3</sub></italic>, <italic>da</italic>, <italic>dm</italic>, <italic>dp</italic>, <italic>la</italic>, <italic>lm</italic> and <italic>lp</italic> duplicated, <italic>h<sub>1-3</sub></italic> and <italic>p<sub>1-3</sub></italic> normal. Centrodorsal setae <italic>da</italic>, <italic>dm</italic> and <italic>dp</italic> robust and dorsally serrate, all other setae simple and small.</p><p>Ventral region of idiosoma (<xref ref-type="fig" rid="F4">Fig. 4B</xref>). Epimeral setation 1-0-1-0. One pair of short genital setae.</p><fig id="F4" position="float" orientation="portrait"><label>Figure 4.</label><caption><p><italic><tp:taxon-name>Selenoribates quasimodo</tp:taxon-name></italic> sp. n. nymphs. <bold>A</bold> protonymph dorsal view <bold>B</bold> protonymph ventral view <bold>C</bold> tritonymph dorsal view <bold>D</bold> tritonymph ventral view.</p></caption><graphic xmlns:xlink="http://www.w3.org/1999/xlink" xlink:href="ZooKeys-312-039-g004.jpg" position="float" orientation="portrait" xlink:type="simple"/></fig><!--PageBreak--><!--PageBreak--><p><!--PageBreak-->Legs. Chaetome and Solenidia see <xref ref-type="table" rid="T1">Table 1</xref>.</p><table-wrap id="T1" position="float" orientation="portrait"><label>Table 1.</label><caption><p>Chaetome and solenidia of the new Selenoribates species. Presence of setae characterized by letters. () = pairs of setae, – = no change with regard to preceding stage.&lt;br/&gt;</p></caption><table><tbody><tr><td rowspan="1" colspan="1"><italic><tp:taxon-name>Selenoribates quasimodo</tp:taxon-name></italic> sp. n.</td><td rowspan="1" colspan="1">instars</td><td rowspan="1" colspan="1">trochanter</td><td rowspan="1" colspan="1">femur</td><td rowspan="1" colspan="1">genu</td><td rowspan="1" colspan="1">tibia</td><td rowspan="1" colspan="1">tarsus</td><td rowspan="1" colspan="1">chaetome</td><td rowspan="1" colspan="1">solenidia</td></tr><tr><td rowspan="3" colspan="1">Leg I</td><td rowspan="1" colspan="1">protonymph</td><td rowspan="1" colspan="1">-</td><td rowspan="1" colspan="1"><italic>d</italic>, <italic>d</italic>, <italic>l´</italic></td><td rowspan="1" colspan="1">(<italic>l</italic>), σ</td><td rowspan="1" colspan="1">(<italic>l</italic>), <italic>ν´</italic>, <italic>φ<sub>1</sub></italic></td><td rowspan="1" colspan="1">(<italic>pv</italic>), (<italic>pl</italic>), <italic>s</italic>, (<italic>a</italic>), (<italic>u</italic>), (<italic>p</italic>), (<italic>tc</italic>), (<italic>ft</italic>), ω <italic><sub>1</sub></italic>, ω <italic><sub>2</sub></italic>, ε</td><td rowspan="1" colspan="1">0-3-2-3-16</td><td rowspan="1" colspan="1">1-1-2</td></tr><tr><td rowspan="1" colspan="1">tritonymph</td><td rowspan="1" colspan="1">-</td><td rowspan="1" colspan="1">-</td><td rowspan="1" colspan="1">-</td><td rowspan="1" colspan="1"><italic>φ<sub>2</sub></italic></td><td rowspan="1" colspan="1">(<italic>it</italic>)</td><td rowspan="1" colspan="1">0-3-2-3-18</td><td rowspan="1" colspan="1">1-2-2</td></tr><tr><td rowspan="1" colspan="1">adult</td><td rowspan="1" colspan="1">-</td><td rowspan="1" colspan="1">-</td><td rowspan="1" colspan="1">-</td><td rowspan="1" colspan="1">-</td><td rowspan="1" colspan="1">-</td><td rowspan="1" colspan="1">0-3-2-3-18</td><td rowspan="1" colspan="1">1-2-2</td></tr><tr><td rowspan="3" colspan="1">Leg II</td><td rowspan="1" colspan="1">protonymph</td><td rowspan="1" colspan="1">-</td><td rowspan="1" colspan="1"><italic>d</italic>, <italic>l"</italic></td><td rowspan="1" colspan="1">(<italic>l</italic>), σ</td><td rowspan="1" colspan="1"><italic>l´</italic>, <italic>ν´</italic>, <italic>φ</italic></td><td rowspan="1" colspan="1">(<italic>pv</italic>), <italic>s</italic>, (<italic>a</italic>), (<italic>u</italic>), (<italic>p</italic>), (<italic>tc</italic>), (<italic>ft</italic>), ω</td><td rowspan="1" colspan="1">0-2-2-2-13</td><td rowspan="1" colspan="1">1-1-1</td></tr><tr><td rowspan="1" colspan="1">tritonymph</td><td rowspan="1" colspan="1">-</td><td rowspan="1" colspan="1"><italic>d</italic>, <italic>l´</italic></td><td rowspan="1" colspan="1">-</td><td rowspan="1" colspan="1">-</td><td rowspan="1" colspan="1">(<italic>it</italic>)</td><td rowspan="1" colspan="1">0-4-2-2-15</td><td rowspan="1" colspan="1">1-1-1</td></tr><tr><td rowspan="1" colspan="1">adult</td><td rowspan="1" colspan="1">-</td><td rowspan="1" colspan="1">-</td><td rowspan="1" colspan="1">-</td><td rowspan="1" colspan="1"><italic>l"</italic></td><td rowspan="1" colspan="1">-</td><td rowspan="1" colspan="1">0-4-2-3-15</td><td rowspan="1" colspan="1">1-1-1</td></tr><tr><td rowspan="3" colspan="1">Leg III</td><td rowspan="1" colspan="1">protonymph</td><td rowspan="1" colspan="1">-</td><td rowspan="1" colspan="1"><italic>d</italic>, <italic>l´</italic></td><td rowspan="1" colspan="1"><italic>l´</italic>, σ</td><td rowspan="1" colspan="1"><italic>l´</italic>, <italic>φ</italic></td><td rowspan="1" colspan="1">(<italic>pv</italic>), <italic>s</italic>, (<italic>a</italic>), (<italic>u</italic>), (<italic>p</italic>), (<italic>tc</italic>), (<italic>ft</italic>)</td><td rowspan="1" colspan="1">0-2-1-1-13</td><td rowspan="1" colspan="1">1-1-0</td></tr><tr><td rowspan="1" colspan="1">tritonymph</td><td rowspan="1" colspan="1">-</td><td rowspan="1" colspan="1">-</td><td rowspan="1" colspan="1">-</td><td rowspan="1" colspan="1">-</td><td rowspan="1" colspan="1">-</td><td rowspan="1" colspan="1">0-2-1-1-13</td><td rowspan="1" colspan="1">1-1-0</td></tr><tr><td rowspan="1" colspan="1">adult</td><td rowspan="1" colspan="1"><italic>ν´</italic></td><td rowspan="1" colspan="1">-</td><td rowspan="1" colspan="1">-</td><td rowspan="1" colspan="1"><italic>v"</italic></td><td rowspan="1" colspan="1">-</td><td rowspan="1" colspan="1">1-2-1-2-13</td><td rowspan="1" colspan="1">1-1-0</td></tr><tr><td rowspan="3" colspan="1">Leg IV</td><td rowspan="1" colspan="1">protonymph</td><td rowspan="1" colspan="1">-</td><td rowspan="1" colspan="1">-</td><td rowspan="1" colspan="1">-</td><td rowspan="1" colspan="1">-</td><td rowspan="1" colspan="1">(<italic>pv</italic>), (<italic>u</italic>), (<italic>p</italic>), <italic>ft</italic>´</td><td rowspan="1" colspan="1">0-0-0-0-7</td><td rowspan="1" colspan="1">0-0-0</td></tr><tr><td rowspan="1" colspan="1">tritonymph</td><td rowspan="1" colspan="1">-</td><td rowspan="1" colspan="1"><italic>d</italic>, <italic>l´</italic></td><td rowspan="1" colspan="1"><italic>l´</italic></td><td rowspan="1" colspan="1"><italic>l´</italic>, <italic>ν", φ</italic></td><td rowspan="1" colspan="1"><italic>s</italic>, (<italic>a</italic>), (<italic>tc</italic>)</td><td rowspan="1" colspan="1">0-2-1-2-12</td><td rowspan="1" colspan="1">0-1-0</td></tr><tr><td rowspan="1" colspan="1">adult</td><td rowspan="1" colspan="1"><italic>ν´</italic></td><td rowspan="1" colspan="1">-</td><td rowspan="1" colspan="1">-</td><td rowspan="1" colspan="1">-</td><td rowspan="1" colspan="1">-</td><td rowspan="1" colspan="1">1-2-1-2-12</td><td rowspan="1" colspan="1">0-1-0</td></tr><tr><td rowspan="1" colspan="1"><italic><tp:taxon-name>Selenoribates satanicus</tp:taxon-name></italic> sp. n.</td><td rowspan="1" colspan="1">instars</td><td rowspan="1" colspan="1">trochanter</td><td rowspan="1" colspan="1">femur</td><td rowspan="1" colspan="1">genu</td><td rowspan="1" colspan="1">tibia</td><td rowspan="1" colspan="1">tarsus</td><td rowspan="1" colspan="1">chaetome</td><td rowspan="1" colspan="1">solenidia</td></tr><tr><td rowspan="1" colspan="1">Leg I</td><td rowspan="1" colspan="1">adult</td><td rowspan="1" colspan="1">-</td><td rowspan="1" colspan="1">(<italic>l</italic>), <italic>d</italic></td><td rowspan="1" colspan="1">(<italic>l</italic>), σ</td><td rowspan="1" colspan="1">(<italic>l</italic>), <italic>ν´</italic>, <italic>φ<sub>1,</sub> φ<sub>2</sub></italic></td><td rowspan="1" colspan="1">(<italic>pv</italic>), (<italic>pl</italic>), <italic>s</italic>, (<italic>a</italic>), (<italic>u</italic>), (<italic>p</italic>), (<italic>it</italic>), (<italic>tc</italic>), (<italic>ft</italic>), ω <italic><sub>1</sub></italic>, ω <italic><sub>2</sub></italic>, ε</td><td rowspan="1" colspan="1">0-3-2-3-18</td><td rowspan="1" colspan="1">1-2-2</td></tr><tr><td rowspan="1" colspan="1">Leg II</td><td rowspan="1" colspan="1">adult</td><td rowspan="1" colspan="1">-</td><td rowspan="1" colspan="1"><italic>d</italic>, <italic>d</italic>, <italic>l"</italic></td><td rowspan="1" colspan="1">(<italic>l</italic>), σ</td><td rowspan="1" colspan="1">(<italic>l</italic>), <italic>ν´</italic>, <italic>φ</italic></td><td rowspan="1" colspan="1">(<italic>pv</italic>), <italic>s</italic>, (<italic>a</italic>), (<italic>u</italic>), (<italic>p</italic>), (<italic>it</italic>), (<italic>tc</italic>), (<italic>ft</italic>), ω</td><td rowspan="1" colspan="1">0-3-2-3-15</td><td rowspan="1" colspan="1">1-1-1</td></tr><tr><td rowspan="1" colspan="1">Leg III</td><td rowspan="1" colspan="1">adult</td><td rowspan="1" colspan="1"><italic>ν´</italic></td><td rowspan="1" colspan="1"><italic>d</italic>, <italic>l´</italic></td><td rowspan="1" colspan="1"><italic>l´</italic>, σ</td><td rowspan="1" colspan="1"><italic>l</italic>´, <italic>ν´</italic>, <italic>φ</italic></td><td rowspan="1" colspan="1">(<italic>pv</italic>), <italic>s</italic>, (<italic>a</italic>), (<italic>u</italic>), (<italic>p</italic>), (<italic>tc</italic>), (<italic>ft</italic>)</td><td rowspan="1" colspan="1">1-2-1-2-13</td><td rowspan="1" colspan="1">1-1-0</td></tr><tr><td rowspan="1" colspan="1">Leg IV</td><td rowspan="1" colspan="1">adult</td><td rowspan="1" colspan="1"><italic>ν´</italic></td><td rowspan="1" colspan="1"><italic>d</italic>, <italic>l´</italic></td><td rowspan="1" colspan="1"><italic>l´</italic></td><td rowspan="1" colspan="1"><italic>l´</italic>, (<italic>ν</italic>), <italic>φ</italic></td><td rowspan="1" colspan="1">(<italic>pv</italic>), <italic>s</italic>, (<italic>a</italic>), (<italic>u</italic>), (<italic>p</italic>), (<italic>tc</italic>), <italic>ft´</italic></td><td rowspan="1" colspan="1">1-2-1-3-12</td><td rowspan="1" colspan="1">0-1-0</td></tr><tr><td rowspan="1" colspan="1"><italic><tp:taxon-name>Selenoribates elegans</tp:taxon-name></italic> sp. n.</td><td rowspan="1" colspan="1">Instars</td><td rowspan="1" colspan="1">trochanter</td><td rowspan="1" colspan="1">femur</td><td rowspan="1" colspan="1">genu</td><td rowspan="1" colspan="1">tibia</td><td rowspan="1" colspan="1">tarsus</td><td rowspan="1" colspan="1">chaetome</td><td rowspan="1" colspan="1">solenidia</td></tr><tr><td rowspan="1" colspan="1">Leg I</td><td rowspan="1" colspan="1">adult</td><td rowspan="1" colspan="1">-</td><td rowspan="1" colspan="1">(<italic>l</italic>), <italic>d</italic></td><td rowspan="1" colspan="1">(<italic>l</italic>), σ</td><td rowspan="1" colspan="1">(<italic>l</italic>), <italic>ν´</italic>, <italic>φ<sub>1,</sub> φ<sub>2</sub></italic></td><td rowspan="1" colspan="1">(<italic>pv</italic>), (<italic>pl</italic>), <italic>s</italic>, (<italic>a</italic>), (<italic>u</italic>), (<italic>p</italic>), (<italic>it</italic>), (<italic>tc</italic>), (<italic>ft</italic>), ω <italic><sub>1</sub></italic>, ω <italic><sub>2</sub></italic>, ε</td><td rowspan="1" colspan="1">0-3-2-3-18</td><td rowspan="1" colspan="1">1-2-2</td></tr><tr><td rowspan="1" colspan="1">Leg II</td><td rowspan="1" colspan="1">adult</td><td rowspan="1" colspan="1">-</td><td rowspan="1" colspan="1"><italic>d</italic>, <italic>d</italic>, <italic>l"</italic></td><td rowspan="1" colspan="1">(<italic>l</italic>), σ</td><td rowspan="1" colspan="1">(<italic>l</italic>), <italic>ν´</italic>, <italic>φ</italic></td><td rowspan="1" colspan="1">(<italic>pv</italic>), <italic>s</italic>, (<italic>a</italic>), (<italic>u</italic>), (<italic>p</italic>), (<italic>it</italic>), (<italic>tc</italic>), (<italic>ft</italic>), ω</td><td rowspan="1" colspan="1">0-3-2-3-15</td><td rowspan="1" colspan="1">1-1-1</td></tr><tr><td rowspan="1" colspan="1">Leg III</td><td rowspan="1" colspan="1">adult</td><td rowspan="1" colspan="1"><italic>ν´</italic></td><td rowspan="1" colspan="1"><italic>d</italic>, <italic>l´</italic></td><td rowspan="1" colspan="1"><italic>l´</italic>, σ</td><td rowspan="1" colspan="1"><italic>l</italic>´, <italic>ν´</italic>, <italic>φ</italic></td><td rowspan="1" colspan="1">(<italic>pv</italic>), <italic>s</italic>, (<italic>a</italic>), (<italic>u</italic>), (<italic>p</italic>), (<italic>tc</italic>), (<italic>ft</italic>)</td><td rowspan="1" colspan="1">1-2-1-2-13</td><td rowspan="1" colspan="1">1-1-0</td></tr><tr><td rowspan="1" colspan="1">Leg IV</td><td rowspan="1" colspan="1">adult</td><td rowspan="1" colspan="1"><italic>ν´</italic></td><td rowspan="1" colspan="1"><italic>d</italic>, <italic>l´</italic></td><td rowspan="1" colspan="1"><italic>l´</italic></td><td rowspan="1" colspan="1"><italic>l´</italic>, (<italic>ν</italic>), <italic>φ</italic></td><td rowspan="1" colspan="1">(<italic>pv</italic>), <italic>s</italic>, (<italic>a</italic>), (<italic>u</italic>), (<italic>p</italic>), (<italic>tc</italic>), <italic>ft´</italic></td><td rowspan="1" colspan="1">1-2-1-3-12</td><td rowspan="1" colspan="1">0-1-0</td></tr></tbody></table></table-wrap></tp:treatment-sec><tp:treatment-sec sec-type="Tritonymph"><title>Tritonymph.</title><p>Length (N=9): 228–266 μm (mean 243 μm)</p><p>Gastronotic region (<xref ref-type="fig" rid="F4">Fig. 4C</xref>, <xref ref-type="fig" rid="F5">5A</xref>). 44 pairs of notogastral setae, setae of series <italic>c</italic>, <italic>d</italic>, <italic>l</italic> and <italic>h</italic>-series further multiplied.</p><p>Ventral region of idiosoma (<xref ref-type="fig" rid="F4">Fig. 4D</xref>, <xref ref-type="fig" rid="F5">5B</xref>). Epimeral setation 1-0-1-1. Three pairs of short genital setae in a longitudinal row. Two pairs of adanal setae <italic>ad<sub>1-2</sub></italic>. Two pairs of anal setae <italic>an<sub>1-2</sub></italic>.</p><p>Legs (<xref ref-type="fig" rid="F6">Fig. 6</xref>). Chaetome and Solenidia see <xref ref-type="table" rid="T1">Table 1</xref>.</p><fig id="F5" position="float" orientation="portrait"><label>Figure 5.</label><caption><p><italic><tp:taxon-name>Selenoribates quasimodo</tp:taxon-name></italic> sp. n. tritonymph, micrographs layered from 5–10 sequentially focused images. <bold>A</bold> dorsal view <bold>B</bold> ventral view. Scale bar = 100 µm.</p></caption><graphic xmlns:xlink="http://www.w3.org/1999/xlink" xlink:href="ZooKeys-312-039-g005.jpg" position="float" orientation="portrait" xlink:type="simple"/></fig><fig id="F6" position="float" orientation="portrait"><label>Figure 6.</label><caption><p><italic><tp:taxon-name>Selenoribates quasimodo</tp:taxon-name></italic> sp. n. tritonymph legs. <bold>A</bold> right leg I antiaxial view <bold>B</bold> right leg II antiaxial view <bold>C</bold> left leg III antiaxial view <bold>D</bold> right leg IV antiaxial view.</p></caption><graphic xmlns:xlink="http://www.w3.org/1999/xlink" xlink:href="ZooKeys-312-039-g006.jpg" position="float" orientation="portrait" xlink:type="simple"/></fig></tp:treatment-sec></tp:taxon-treatment>
