# Supplementary material for: Revealing the diversity of a once small taxon: the genus Selenoribates (Acari, Oribatida, Selenoribatidae)
Source: Zookeys. 2013 Jun 24;(312):39–63. doi: 10.3897/zookeys.312.5478 (PMC3698565; doi:10.3897/zookeys.312.5478)
Supplement: Supplementary file 5 — Table of localities. (doi: 10.3897/zookeys.312.5478.app) File format: Microsoft Excel file (xls). [file ZooKeys-312-039-s001.xls]

## Sheet: Tabelle1
		Species	Country	Location	GPS-coordinates	Habitat	Date	Collector
		S. quasimodo	Bermuda	Concrete Beach	32°22´10´´N, 64°41´50´´W	mangrove roots	2011-08-25	T. Pfingstl
			Bermuda	Rocky Hill Park	32°22´37´´N, 64°41´33´´W	boulder beach	2011-08-31	T. Pfingstl
			Bermuda	Coney Island	32°21´30´´N, 64°42´59´´W	mangrove roots	2011-10-18	T. Pfingstl
			Bermuda	Deep Blue	32°20´50´´N, 64°42´41´´W	marine cave	2011-11-02	T. Pfingstl
		S. satanicus	Bermuda	Lover's Lake	32°22´03´´N, 64°42´37´´W	marine pond	2012-01-26	T. Pfingstl
		S. elegans	Bermuda	Whalebone Bay	32°21´55´´N, 64°42´49´´W	rocky beach	2011-11-22	T. Pfingstl
